# Supplementary material for: Adherence and factors influencing adherence to glaucoma medications among adult glaucoma patients in Ethiopia: A systematic review and meta-analysis
Source: PLoS One. 2024 Mar 13;19(3):e0293047. doi: 10.1371/journal.pone.0293047 (PMC10936902; doi:10.1371/journal.pone.0293047)
Supplement: S1 Dataset — (XLSX) [file pone.0293047.s002.xlsx]

## Sheet: adherence level
Author	publication year	method	methd	study design	region	sample size	magnitude of adherence	CI lower	CI upper	adherent
Melaku MW. Et al	2023	author prepared	1	cross-sectional	sidama	410	53.9	48.8	58.5	221
Birhanie et al	2022	MMAS-8	2	cross-sectional	amhara	382	49.5	44.4	54.5	189
Assem et al	2020	author prepared	1	cross-sectional	amhara	390	56.2	51	62	219
Anbesse et al	2018	author prepared	1	cross-sectional	amhara	360	61.4	56.1	66.7	221
Tamrat et al	2015	author prepared	1	cross-sectional	oromia	200	32.5	26.06	39.47	65
Mehari et al	2016	MMAS-8	2	cross-sectional	Addis Ababa	359	42.6	37.47	47.92	153

## Sheet: predictors
Sample size	urban residence	resid lower	resid uper	VA	Val lower	va upper	payment self	PAY lower	pay uper
410	2.81	1.34	5.87	6.58	3.03	10.84
390	1.6	1.03	2.51	1.9	1.15	3.09
360	2.33	1.46	3.72	2.23	1.13	4.42	0.21	0.12	0.38
359							0.3	0.1	0.93
